# Supplementary material for: Transcriptomic and Proteomic Analysis of Gardnerella vaginalis Responding to Acidic pH and Hydrogen Peroxide Stress
Source: Microorganisms. 2023 Mar 8;11(3):695. doi: 10.3390/microorganisms11030695 (PMC10051395; doi:10.3390/microorganisms11030695)
Supplement: Supplementary file 1 [file microorganisms-11-00695-s001.zip]

Archive with 1 entries (1 files):
- microorganisms-2263676-supplementary.pdf
